# Supplementary material for: NMR-Relaxometric Investigation of Mn(II)-Doped Polyoxometalates in Aqueous Solutions
Source: Int J Mol Sci. 2023 Apr 15;24(8):7308. doi: 10.3390/ijms24087308 (PMC10139238; doi:10.3390/ijms24087308)
Supplement: Supplementary file 1 [file ijms-24-07308-s001.zip]

Archive with 1 entries (1 files):
- ijms-2335501-supplementary.pdf
